# Supplementary material for: Is the Person-Situation Debate Important for Agent-Based Modeling and Vice-Versa?
Source: PLoS One. 2014 Nov 4;9(11):e112203. doi: 10.1371/journal.pone.0112203 (PMC4219838; doi:10.1371/journal.pone.0112203)
Supplement: Dataset S1 — Monte Carlo Simulation results and Matlab codes for Figure 2 . (ZIP) [file pone.0112203.s001.zip]

Archive with 26 entries (26 files):
- adopted_BA10_p_p_0.5.dat
- adopted_BA10_s_p_0.5.dat
- adopted_BA2_p_p_0.5.dat
- adopted_BA2_s_p_0.5.dat
- adopted_BA3_p_p_0.5.dat
- adopted_BA3_s_p_0.5.dat
- adopted_BA4_p_p_0.5.dat
- adopted_BA4_s_p_0.5.dat
- adopted_BA6_p_p_0.5.dat
- adopted_BA6_s_p_0.5.dat
- adopted_BA8_p_p_0.5.dat
- adopted_BA8_s_p_0.5.dat
- adopted_CG_p_p_0.5.dat
- adopted_CG_s_p_0.5.dat
- adopted_p_p_0.1.dat
- adopted_p_p_0.2.dat
- adopted_p_p_0.3.dat
- adopted_p_p_0.4.dat
- adopted_p_p_0.5.dat
- adopted_s_p_0.1.dat
- adopted_s_p_0.2.dat
- adopted_s_p_0.3.dat
- adopted_s_p_0.4.dat
- adopted_s_p_0.5.dat
- fig2.m
- fig2.png
