# Supplementary material for: Is the Person-Situation Debate Important for Agent-Based Modeling and Vice-Versa?
Source: PLoS One. 2014 Nov 4;9(11):e112203. doi: 10.1371/journal.pone.0112203 (PMC4219838; doi:10.1371/journal.pone.0112203)
Supplement: Dataset S1 — Monte Carlo Simulation results and Matlab codes for Figure 2 . (ZIP) [file pone.0112203.s001.zip › adopted_BA10_p_p_0.5.dat]

0.020	990.013000
0.040	979.943000
0.060	969.708000
0.080	960.027000
0.100	949.899000
0.120	940.257000
0.140	930.558000
0.160	920.174000
0.180	909.762000
0.200	899.681000
0.220	889.788000
0.240	879.546000
0.260	869.338000
0.280	859.382000
0.300	849.051000
0.320	839.424000
0.340	828.851000
0.360	817.963000
0.380	807.552000
0.400	797.375000
0.420	786.376000
0.440	775.420000
0.460	764.693000
0.480	753.350000
0.500	742.247000
0.520	730.930000
0.540	717.812000
0.560	706.541000
0.580	692.218000
0.600	680.353000
0.620	665.169000
0.640	647.746000
0.660	623.220000
0.680	585.772000
0.700	536.238000
0.720	510.449000
0.740	501.917000
0.760	500.277000
0.780	500.665000
0.800	502.076000
0.820	499.601000
0.840	498.947000
0.860	499.025000
0.880	499.494000
0.900	500.357000
0.920	499.501000
0.940	498.674000
0.960	500.497000
0.980	499.986000
1.000	500.015000
