# Supplementary material for: Is the Person-Situation Debate Important for Agent-Based Modeling and Vice-Versa?
Source: PLoS One. 2014 Nov 4;9(11):e112203. doi: 10.1371/journal.pone.0112203 (PMC4219838; doi:10.1371/journal.pone.0112203)
Supplement: Dataset S1 — Monte Carlo Simulation results and Matlab codes for Figure 2 . (ZIP) [file pone.0112203.s001.zip › adopted_BA10_s_p_0.5.dat]

0.020	989.520000
0.040	978.087000
0.060	965.593000
0.080	952.348000
0.100	936.476000
0.120	919.473000
0.140	899.410000
0.160	876.261000
0.180	851.187000
0.200	816.314000
0.220	774.969000
0.240	549.208000
0.260	499.785000
0.280	506.363000
0.300	502.572000
0.320	498.708000
0.340	498.901000
0.360	500.247000
0.380	501.718000
0.400	499.081000
0.420	500.164000
0.440	499.940000
0.460	501.292000
0.480	500.885000
0.500	500.672000
0.520	499.347000
0.540	499.126000
0.560	500.254000
0.580	499.610000
0.600	499.583000
0.620	500.647000
0.640	500.190000
0.660	500.126000
0.680	500.913000
0.700	500.072000
0.720	499.725000
0.740	499.621000
0.760	500.552000
0.780	500.035000
0.800	499.880000
0.820	499.932000
0.840	500.721000
0.860	499.528000
0.880	500.493000
0.900	500.476000
0.920	499.444000
0.940	500.228000
0.960	500.770000
0.980	499.966000
1.000	499.265000
