# Supplementary material for: Is the Person-Situation Debate Important for Agent-Based Modeling and Vice-Versa?
Source: PLoS One. 2014 Nov 4;9(11):e112203. doi: 10.1371/journal.pone.0112203 (PMC4219838; doi:10.1371/journal.pone.0112203)
Supplement: Dataset S1 — Monte Carlo Simulation results and Matlab codes for Figure 2 . (ZIP) [file pone.0112203.s001.zip › adopted_BA2_p_p_0.5.dat]

0.020	990.027000
0.040	979.903000
0.060	969.851000
0.080	959.894000
0.100	949.902000
0.120	939.880000
0.140	929.984000
0.160	920.069000
0.180	909.683000
0.200	899.800000
0.220	889.859000
0.240	879.149000
0.260	868.776000
0.280	858.384000
0.300	848.222000
0.320	837.293000
0.340	828.092000
0.360	816.693000
0.380	805.309000
0.400	795.079000
0.420	782.536000
0.440	771.904000
0.460	759.283000
0.480	747.466000
0.500	734.096000
0.520	720.534000
0.540	706.665000
0.560	692.146000
0.580	674.681000
0.600	654.401000
0.620	631.337000
0.640	584.821000
0.660	551.849000
0.680	519.652000
0.700	509.398000
0.720	507.704000
0.740	503.885000
0.760	500.373000
0.780	501.909000
0.800	501.678000
0.820	501.635000
0.840	501.291000
0.860	500.765000
0.880	501.660000
0.900	500.642000
0.920	501.090000
0.940	499.908000
0.960	499.612000
0.980	499.798000
1.000	500.882000
