# Supplementary material for: Is the Person-Situation Debate Important for Agent-Based Modeling and Vice-Versa?
Source: PLoS One. 2014 Nov 4;9(11):e112203. doi: 10.1371/journal.pone.0112203 (PMC4219838; doi:10.1371/journal.pone.0112203)
Supplement: Dataset S1 — Monte Carlo Simulation results and Matlab codes for Figure 2 . (ZIP) [file pone.0112203.s001.zip › adopted_BA2_s_p_0.5.dat]

0.020	976.704000
0.040	948.941000
0.060	925.025000
0.080	897.086000
0.100	854.369000
0.120	772.080000
0.140	506.208000
0.160	498.438000
0.180	504.153000
0.200	502.662000
0.220	495.813000
0.240	498.854000
0.260	500.879000
0.280	498.135000
0.300	500.444000
0.320	501.220000
0.340	498.899000
0.360	501.412000
0.380	499.861000
0.400	500.403000
0.420	500.861000
0.440	500.805000
0.460	499.820000
0.480	500.298000
0.500	500.072000
0.520	499.142000
0.540	500.909000
0.560	500.601000
0.580	499.534000
0.600	499.950000
0.620	499.324000
0.640	499.623000
0.660	500.554000
0.680	498.955000
0.700	500.494000
0.720	500.292000
0.740	500.505000
0.760	499.874000
0.780	500.539000
0.800	500.035000
0.820	500.273000
0.840	499.339000
0.860	499.093000
0.880	499.607000
0.900	499.873000
0.920	499.432000
0.940	500.213000
0.960	499.696000
0.980	499.917000
1.000	500.007000
