# Supplementary material for: Is the Person-Situation Debate Important for Agent-Based Modeling and Vice-Versa?
Source: PLoS One. 2014 Nov 4;9(11):e112203. doi: 10.1371/journal.pone.0112203 (PMC4219838; doi:10.1371/journal.pone.0112203)
Supplement: Dataset S1 — Monte Carlo Simulation results and Matlab codes for Figure 2 . (ZIP) [file pone.0112203.s001.zip › adopted_BA3_p_p_0.5.dat]

0.020	990.135000
0.040	980.035000
0.060	969.842000
0.080	960.179000
0.100	949.769000
0.120	939.855000
0.140	929.954000
0.160	920.608000
0.180	909.616000
0.200	899.582000
0.220	889.368000
0.240	879.407000
0.260	868.641000
0.280	858.985000
0.300	848.859000
0.320	838.145000
0.340	828.134000
0.360	817.551000
0.380	807.799000
0.400	796.112000
0.420	785.099000
0.440	774.228000
0.460	763.168000
0.480	751.696000
0.500	738.857000
0.520	725.919000
0.540	714.632000
0.560	700.770000
0.580	687.105000
0.600	671.100000
0.620	653.645000
0.640	622.495000
0.660	592.589000
0.680	543.962000
0.700	514.207000
0.720	499.658000
0.740	498.387000
0.760	501.259000
0.780	499.747000
0.800	500.114000
0.820	500.381000
0.840	500.610000
0.860	499.753000
0.880	498.971000
0.900	500.119000
0.920	499.759000
0.940	500.034000
0.960	499.742000
0.980	499.906000
1.000	499.062000
