# Supplementary material for: Is the Person-Situation Debate Important for Agent-Based Modeling and Vice-Versa?
Source: PLoS One. 2014 Nov 4;9(11):e112203. doi: 10.1371/journal.pone.0112203 (PMC4219838; doi:10.1371/journal.pone.0112203)
Supplement: Dataset S1 — Monte Carlo Simulation results and Matlab codes for Figure 2 . (ZIP) [file pone.0112203.s001.zip › adopted_BA3_s_p_0.5.dat]

0.020	987.182000
0.040	973.009000
0.060	956.634000
0.080	937.973000
0.100	915.097000
0.120	888.632000
0.140	860.516000
0.160	816.258000
0.180	623.121000
0.200	506.829000
0.220	501.414000
0.240	497.355000
0.260	500.395000
0.280	499.300000
0.300	500.187000
0.320	499.204000
0.340	499.864000
0.360	500.246000
0.380	500.437000
0.400	499.611000
0.420	501.866000
0.440	499.408000
0.460	500.732000
0.480	500.082000
0.500	499.738000
0.520	499.687000
0.540	500.572000
0.560	501.365000
0.580	499.331000
0.600	499.992000
0.620	500.034000
0.640	500.695000
0.660	499.970000
0.680	500.549000
0.700	499.646000
0.720	500.204000
0.740	499.531000
0.760	499.226000
0.780	499.642000
0.800	499.433000
0.820	500.293000
0.840	499.745000
0.860	500.591000
0.880	500.253000
0.900	500.128000
0.920	500.495000
0.940	500.114000
0.960	499.992000
0.980	499.739000
1.000	500.034000
