# Supplementary material for: Is the Person-Situation Debate Important for Agent-Based Modeling and Vice-Versa?
Source: PLoS One. 2014 Nov 4;9(11):e112203. doi: 10.1371/journal.pone.0112203 (PMC4219838; doi:10.1371/journal.pone.0112203)
Supplement: Dataset S1 — Monte Carlo Simulation results and Matlab codes for Figure 2 . (ZIP) [file pone.0112203.s001.zip › adopted_BA4_p_p_0.5.dat]

0.020	990.219000
0.040	980.406000
0.060	969.846000
0.080	960.060000
0.100	949.905000
0.120	940.220000
0.140	930.352000
0.160	919.887000
0.180	910.501000
0.200	899.827000
0.220	890.315000
0.240	879.282000
0.260	869.286000
0.280	860.191000
0.300	849.276000
0.320	839.273000
0.340	828.488000
0.360	818.483000
0.380	807.790000
0.400	797.042000
0.420	786.164000
0.440	775.164000
0.460	763.875000
0.480	752.740000
0.500	741.731000
0.520	729.818000
0.540	715.922000
0.560	702.457000
0.580	689.565000
0.600	675.584000
0.620	658.025000
0.640	634.734000
0.660	587.150000
0.680	552.248000
0.700	518.037000
0.720	502.951000
0.740	499.474000
0.760	499.854000
0.780	499.157000
0.800	500.800000
0.820	499.271000
0.840	500.455000
0.860	500.312000
0.880	499.376000
0.900	499.740000
0.920	500.971000
0.940	499.736000
0.960	500.395000
0.980	500.964000
1.000	500.087000
