# Supplementary material for: Is the Person-Situation Debate Important for Agent-Based Modeling and Vice-Versa?
Source: PLoS One. 2014 Nov 4;9(11):e112203. doi: 10.1371/journal.pone.0112203 (PMC4219838; doi:10.1371/journal.pone.0112203)
Supplement: Dataset S1 — Monte Carlo Simulation results and Matlab codes for Figure 2 . (ZIP) [file pone.0112203.s001.zip › adopted_BA4_s_p_0.5.dat]

0.020	989.638000
0.040	978.230000
0.060	964.985000
0.080	950.760000
0.100	935.422000
0.120	917.149000
0.140	897.117000
0.160	872.841000
0.180	843.197000
0.200	805.190000
0.220	736.933000
0.240	498.386000
0.260	497.751000
0.280	500.636000
0.300	500.171000
0.320	499.512000
0.340	498.500000
0.360	499.373000
0.380	498.637000
0.400	501.227000
0.420	498.601000
0.440	498.808000
0.460	498.824000
0.480	499.425000
0.500	500.489000
0.520	499.974000
0.540	500.099000
0.560	499.546000
0.580	500.351000
0.600	499.186000
0.620	501.193000
0.640	500.015000
0.660	500.196000
0.680	500.302000
0.700	500.688000
0.720	500.628000
0.740	500.497000
0.760	500.272000
0.780	499.644000
0.800	501.187000
0.820	500.021000
0.840	499.832000
0.860	500.098000
0.880	499.560000
0.900	499.542000
0.920	500.121000
0.940	500.329000
0.960	501.027000
0.980	499.927000
1.000	499.857000
