# Supplementary material for: Is the Person-Situation Debate Important for Agent-Based Modeling and Vice-Versa?
Source: PLoS One. 2014 Nov 4;9(11):e112203. doi: 10.1371/journal.pone.0112203 (PMC4219838; doi:10.1371/journal.pone.0112203)
Supplement: Dataset S1 — Monte Carlo Simulation results and Matlab codes for Figure 2 . (ZIP) [file pone.0112203.s001.zip › adopted_BA6_p_p_0.5.dat]

0.020	989.942000
0.040	980.121000
0.060	969.690000
0.080	959.876000
0.100	950.461000
0.120	939.712000
0.140	929.802000
0.160	919.941000
0.180	910.163000
0.200	899.937000
0.220	890.504000
0.240	879.681000
0.260	869.605000
0.280	859.238000
0.300	849.292000
0.320	839.400000
0.340	828.588000
0.360	818.222000
0.380	807.799000
0.400	796.827000
0.420	786.255000
0.440	775.984000
0.460	764.465000
0.480	752.947000
0.500	741.638000
0.520	729.884000
0.540	717.197000
0.560	705.813000
0.580	690.927000
0.600	677.333000
0.620	662.951000
0.640	644.882000
0.660	615.242000
0.680	568.320000
0.700	526.144000
0.720	503.054000
0.740	501.932000
0.760	498.081000
0.780	500.357000
0.800	499.082000
0.820	500.415000
0.840	500.111000
0.860	500.128000
0.880	499.780000
0.900	500.459000
0.920	499.440000
0.940	500.744000
0.960	500.733000
0.980	500.394000
1.000	500.554000
