# Supplementary material for: Is the Person-Situation Debate Important for Agent-Based Modeling and Vice-Versa?
Source: PLoS One. 2014 Nov 4;9(11):e112203. doi: 10.1371/journal.pone.0112203 (PMC4219838; doi:10.1371/journal.pone.0112203)
Supplement: Dataset S1 — Monte Carlo Simulation results and Matlab codes for Figure 2 . (ZIP) [file pone.0112203.s001.zip › adopted_BA6_s_p_0.5.dat]

0.020	989.471000
0.040	978.293000
0.060	965.551000
0.080	951.537000
0.100	936.291000
0.120	918.451000
0.140	898.114000
0.160	875.585000
0.180	847.585000
0.200	814.862000
0.220	761.300000
0.240	517.270000
0.260	498.186000
0.280	499.305000
0.300	501.398000
0.320	497.443000
0.340	500.462000
0.360	500.359000
0.380	499.638000
0.400	500.352000
0.420	499.174000
0.440	500.891000
0.460	499.342000
0.480	500.104000
0.500	499.606000
0.520	500.576000
0.540	500.347000
0.560	499.597000
0.580	499.477000
0.600	500.843000
0.620	499.880000
0.640	500.601000
0.660	500.413000
0.680	500.339000
0.700	499.797000
0.720	499.868000
0.740	499.648000
0.760	500.619000
0.780	499.456000
0.800	500.848000
0.820	501.382000
0.840	500.197000
0.860	499.596000
0.880	500.684000
0.900	499.079000
0.920	498.786000
0.940	500.428000
0.960	500.087000
0.980	499.207000
1.000	499.569000
