# Supplementary material for: Is the Person-Situation Debate Important for Agent-Based Modeling and Vice-Versa?
Source: PLoS One. 2014 Nov 4;9(11):e112203. doi: 10.1371/journal.pone.0112203 (PMC4219838; doi:10.1371/journal.pone.0112203)
Supplement: Dataset S1 — Monte Carlo Simulation results and Matlab codes for Figure 2 . (ZIP) [file pone.0112203.s001.zip › adopted_BA8_p_p_0.5.dat]

0.020	990.091000
0.040	980.225000
0.060	969.796000
0.080	959.722000
0.100	949.948000
0.120	939.902000
0.140	930.016000
0.160	920.104000
0.180	909.948000
0.200	899.605000
0.220	889.717000
0.240	879.452000
0.260	869.551000
0.280	859.792000
0.300	848.877000
0.320	838.709000
0.340	828.595000
0.360	818.185000
0.380	808.240000
0.400	796.828000
0.420	786.223000
0.440	775.230000
0.460	764.637000
0.480	753.346000
0.500	741.891000
0.520	730.554000
0.540	717.088000
0.560	705.833000
0.580	691.891000
0.600	678.893000
0.620	664.278000
0.640	646.973000
0.660	615.835000
0.680	573.134000
0.700	536.179000
0.720	504.522000
0.740	501.658000
0.760	498.586000
0.780	500.250000
0.800	499.783000
0.820	499.845000
0.840	500.272000
0.860	500.465000
0.880	500.317000
0.900	499.515000
0.920	500.282000
0.940	499.581000
0.960	500.742000
0.980	500.576000
1.000	499.958000
