# Supplementary material for: Is the Person-Situation Debate Important for Agent-Based Modeling and Vice-Versa?
Source: PLoS One. 2014 Nov 4;9(11):e112203. doi: 10.1371/journal.pone.0112203 (PMC4219838; doi:10.1371/journal.pone.0112203)
Supplement: Dataset S1 — Monte Carlo Simulation results and Matlab codes for Figure 2 . (ZIP) [file pone.0112203.s001.zip › adopted_BA8_s_p_0.5.dat]

0.020	989.635000
0.040	978.270000
0.060	965.767000
0.080	951.501000
0.100	935.868000
0.120	919.063000
0.140	899.279000
0.160	876.515000
0.180	848.995000
0.200	816.793000
0.220	768.649000
0.240	561.653000
0.260	502.112000
0.280	496.730000
0.300	501.132000
0.320	499.415000
0.340	499.202000
0.360	501.225000
0.380	499.802000
0.400	499.345000
0.420	500.699000
0.440	500.937000
0.460	499.299000
0.480	501.152000
0.500	499.432000
0.520	498.944000
0.540	500.452000
0.560	499.538000
0.580	500.667000
0.600	499.183000
0.620	500.302000
0.640	500.280000
0.660	499.742000
0.680	499.354000
0.700	500.092000
0.720	499.824000
0.740	500.906000
0.760	499.216000
0.780	500.621000
0.800	499.235000
0.820	498.752000
0.840	500.292000
0.860	499.890000
0.880	499.950000
0.900	500.289000
0.920	499.348000
0.940	499.684000
0.960	500.241000
0.980	499.902000
1.000	499.849000
