# Supplementary material for: Is the Person-Situation Debate Important for Agent-Based Modeling and Vice-Versa?
Source: PLoS One. 2014 Nov 4;9(11):e112203. doi: 10.1371/journal.pone.0112203 (PMC4219838; doi:10.1371/journal.pone.0112203)
Supplement: Dataset S1 — Monte Carlo Simulation results and Matlab codes for Figure 2 . (ZIP) [file pone.0112203.s001.zip › adopted_CG_p_p_0.5.dat]

0.020	990.026000
0.040	980.156000
0.060	969.974000
0.080	959.929000
0.100	949.983000
0.120	939.774000
0.140	930.016000
0.160	919.726000
0.180	909.699000
0.200	899.667000
0.220	889.604000
0.240	879.830000
0.260	869.501000
0.280	859.647000
0.300	849.274000
0.320	839.611000
0.340	828.637000
0.360	818.715000
0.380	808.299000
0.400	797.509000
0.420	786.725000
0.440	776.188000
0.460	765.088000
0.480	753.393000
0.500	743.371000
0.520	731.094000
0.540	719.831000
0.560	707.455000
0.580	694.418000
0.600	681.083000
0.620	668.040000
0.640	653.131000
0.660	636.424000
0.680	616.738000
0.700	576.665000
0.720	531.847000
0.740	502.520000
0.760	497.581000
0.780	498.425000
0.800	499.922000
0.820	500.468000
0.840	500.191000
0.860	499.610000
0.880	499.411000
0.900	500.450000
0.920	500.654000
0.940	500.634000
0.960	500.081000
0.980	500.212000
1.000	500.617000
