# Supplementary material for: Is the Person-Situation Debate Important for Agent-Based Modeling and Vice-Versa?
Source: PLoS One. 2014 Nov 4;9(11):e112203. doi: 10.1371/journal.pone.0112203 (PMC4219838; doi:10.1371/journal.pone.0112203)
Supplement: Dataset S1 — Monte Carlo Simulation results and Matlab codes for Figure 2 . (ZIP) [file pone.0112203.s001.zip › adopted_CG_s_p_0.5.dat]

0.020	989.284000
0.040	978.399000
0.060	966.013000
0.080	952.057000
0.100	937.146000
0.120	919.871000
0.140	900.391000
0.160	878.205000
0.180	852.116000
0.200	821.580000
0.220	780.753000
0.240	718.605000
0.260	497.784000
0.280	502.214000
0.300	501.192000
0.320	501.684000
0.340	500.428000
0.360	501.016000
0.380	500.737000
0.400	501.086000
0.420	499.953000
0.440	499.899000
0.460	498.763000
0.480	500.246000
0.500	499.935000
0.520	499.360000
0.540	500.595000
0.560	499.390000
0.580	499.821000
0.600	498.803000
0.620	500.370000
0.640	500.145000
0.660	500.126000
0.680	499.506000
0.700	499.306000
0.720	498.845000
0.740	499.663000
0.760	499.130000
0.780	499.565000
0.800	500.345000
0.820	500.090000
0.840	500.468000
0.860	500.306000
0.880	499.897000
0.900	498.880000
0.920	500.860000
0.940	499.418000
0.960	500.614000
0.980	499.559000
1.000	500.427000
