# Supplementary material for: Is the Person-Situation Debate Important for Agent-Based Modeling and Vice-Versa?
Source: PLoS One. 2014 Nov 4;9(11):e112203. doi: 10.1371/journal.pone.0112203 (PMC4219838; doi:10.1371/journal.pone.0112203)
Supplement: Dataset S1 — Monte Carlo Simulation results and Matlab codes for Figure 2 . (ZIP) [file pone.0112203.s001.zip › adopted_p_p_0.1.dat]

0.020	990.035000
0.040	979.887000
0.060	970.028000
0.080	959.984000
0.100	949.853000
0.120	939.871000
0.140	929.789000
0.160	920.049000
0.180	909.732000
0.200	899.470000
0.220	889.411000
0.240	879.630000
0.260	869.396000
0.280	859.526000
0.300	849.185000
0.320	838.241000
0.340	829.275000
0.360	818.083000
0.380	807.630000
0.400	796.603000
0.420	785.214000
0.440	774.203000
0.460	762.214000
0.480	750.499000
0.500	739.483000
0.520	726.002000
0.540	713.381000
0.560	697.941000
0.580	677.852000
0.600	649.409000
0.620	619.505000
0.640	562.050000
0.660	519.275000
0.680	507.307000
0.700	498.627000
0.720	501.099000
0.740	500.479000
0.760	499.899000
0.780	500.703000
0.800	499.867000
0.820	500.432000
0.840	500.059000
0.860	499.960000
0.880	499.535000
0.900	499.067000
0.920	499.579000
0.940	500.645000
0.960	500.021000
0.980	499.499000
1.000	500.596000
