# Supplementary material for: Is the Person-Situation Debate Important for Agent-Based Modeling and Vice-Versa?
Source: PLoS One. 2014 Nov 4;9(11):e112203. doi: 10.1371/journal.pone.0112203 (PMC4219838; doi:10.1371/journal.pone.0112203)
Supplement: Dataset S1 — Monte Carlo Simulation results and Matlab codes for Figure 2 . (ZIP) [file pone.0112203.s001.zip › adopted_p_p_0.2.dat]

0.020	989.953000
0.040	980.027000
0.060	970.206000
0.080	960.185000
0.100	949.630000
0.120	940.012000
0.140	929.670000
0.160	919.841000
0.180	910.430000
0.200	899.927000
0.220	889.666000
0.240	879.614000
0.260	869.702000
0.280	859.850000
0.300	848.373000
0.320	838.688000
0.340	828.235000
0.360	817.146000
0.380	806.721000
0.400	796.642000
0.420	785.967000
0.440	774.664000
0.460	763.029000
0.480	751.597000
0.500	740.452000
0.520	727.324000
0.540	715.210000
0.560	700.763000
0.580	687.722000
0.600	671.543000
0.620	653.117000
0.640	612.343000
0.660	568.498000
0.680	523.617000
0.700	509.088000
0.720	501.585000
0.740	498.374000
0.760	500.863000
0.780	498.632000
0.800	500.439000
0.820	500.340000
0.840	500.581000
0.860	499.712000
0.880	500.170000
0.900	499.601000
0.920	500.772000
0.940	499.351000
0.960	499.433000
0.980	499.385000
1.000	499.411000
