# Supplementary material for: Is the Person-Situation Debate Important for Agent-Based Modeling and Vice-Versa?
Source: PLoS One. 2014 Nov 4;9(11):e112203. doi: 10.1371/journal.pone.0112203 (PMC4219838; doi:10.1371/journal.pone.0112203)
Supplement: Dataset S1 — Monte Carlo Simulation results and Matlab codes for Figure 2 . (ZIP) [file pone.0112203.s001.zip › adopted_p_p_0.3.dat]

0.020	989.996000
0.040	980.056000
0.060	969.578000
0.080	959.995000
0.100	949.818000
0.120	939.462000
0.140	930.085000
0.160	919.943000
0.180	910.620000
0.200	899.626000
0.220	889.854000
0.240	879.170000
0.260	869.863000
0.280	858.977000
0.300	848.451000
0.320	838.390000
0.340	828.535000
0.360	817.469000
0.380	806.864000
0.400	796.898000
0.420	786.010000
0.440	775.158000
0.460	763.901000
0.480	751.464000
0.500	740.562000
0.520	726.787000
0.540	715.226000
0.560	701.333000
0.580	689.313000
0.600	673.723000
0.620	654.505000
0.640	622.295000
0.660	576.133000
0.680	537.713000
0.700	512.460000
0.720	504.291000
0.740	501.580000
0.760	500.672000
0.780	500.784000
0.800	500.313000
0.820	500.410000
0.840	500.751000
0.860	500.613000
0.880	499.858000
0.900	499.609000
0.920	500.729000
0.940	499.904000
0.960	499.901000
0.980	499.977000
1.000	500.250000
