# Supplementary material for: Is the Person-Situation Debate Important for Agent-Based Modeling and Vice-Versa?
Source: PLoS One. 2014 Nov 4;9(11):e112203. doi: 10.1371/journal.pone.0112203 (PMC4219838; doi:10.1371/journal.pone.0112203)
Supplement: Dataset S1 — Monte Carlo Simulation results and Matlab codes for Figure 2 . (ZIP) [file pone.0112203.s001.zip › adopted_p_p_0.4.dat]

0.020	989.974000
0.040	979.800000
0.060	969.802000
0.080	960.333000
0.100	950.316000
0.120	940.255000
0.140	930.411000
0.160	919.928000
0.180	910.024000
0.200	899.865000
0.220	889.948000
0.240	879.795000
0.260	869.239000
0.280	859.576000
0.300	848.916000
0.320	838.772000
0.340	828.442000
0.360	818.464000
0.380	807.460000
0.400	796.262000
0.420	785.731000
0.440	775.093000
0.460	763.656000
0.480	751.967000
0.500	739.940000
0.520	728.599000
0.540	716.464000
0.560	702.701000
0.580	689.319000
0.600	674.128000
0.620	656.141000
0.640	630.446000
0.660	595.423000
0.680	545.330000
0.700	509.342000
0.720	499.904000
0.740	497.286000
0.760	500.504000
0.780	499.394000
0.800	498.352000
0.820	499.677000
0.840	499.778000
0.860	499.616000
0.880	500.961000
0.900	499.991000
0.920	500.507000
0.940	499.903000
0.960	499.573000
0.980	499.543000
1.000	500.726000
