# Supplementary material for: Is the Person-Situation Debate Important for Agent-Based Modeling and Vice-Versa?
Source: PLoS One. 2014 Nov 4;9(11):e112203. doi: 10.1371/journal.pone.0112203 (PMC4219838; doi:10.1371/journal.pone.0112203)
Supplement: Dataset S1 — Monte Carlo Simulation results and Matlab codes for Figure 2 . (ZIP) [file pone.0112203.s001.zip › adopted_s_p_0.1.dat]

0.020	998.046000
0.040	995.808000
0.060	993.476000
0.080	991.112000
0.100	988.594000
0.120	985.868000
0.140	982.889000
0.160	980.014000
0.180	976.755000
0.200	973.170000
0.220	969.513000
0.240	965.866000
0.260	961.319000
0.280	956.862000
0.300	952.012000
0.320	946.333000
0.340	940.842000
0.360	934.858000
0.380	927.033000
0.400	919.685000
0.420	911.024000
0.440	902.158000
0.460	890.466000
0.480	877.019000
0.500	863.822000
0.520	847.120000
0.540	825.479000
0.560	799.899000
0.580	763.893000
0.600	602.735000
0.620	499.841000
0.640	498.770000
0.660	501.988000
0.680	503.201000
0.700	500.105000
0.720	497.928000
0.740	499.458000
0.760	499.523000
0.780	499.058000
0.800	500.562000
0.820	499.607000
0.840	500.366000
0.860	500.149000
0.880	499.989000
0.900	499.269000
0.920	498.906000
0.940	499.895000
0.960	499.660000
0.980	500.808000
1.000	500.152000
