# Supplementary material for: Is the Person-Situation Debate Important for Agent-Based Modeling and Vice-Versa?
Source: PLoS One. 2014 Nov 4;9(11):e112203. doi: 10.1371/journal.pone.0112203 (PMC4219838; doi:10.1371/journal.pone.0112203)
Supplement: Dataset S1 — Monte Carlo Simulation results and Matlab codes for Figure 2 . (ZIP) [file pone.0112203.s001.zip › adopted_s_p_0.2.dat]

0.020	995.916000
0.040	991.348000
0.060	986.717000
0.080	981.942000
0.100	976.238000
0.120	970.739000
0.140	964.670000
0.160	957.993000
0.180	950.661000
0.200	943.067000
0.220	933.940000
0.240	924.808000
0.260	914.645000
0.280	901.752000
0.300	889.844000
0.320	875.408000
0.340	857.592000
0.360	836.694000
0.380	812.419000
0.400	778.484000
0.420	696.826000
0.440	495.197000
0.460	497.012000
0.480	496.383000
0.500	497.386000
0.520	502.155000
0.540	497.165000
0.560	501.129000
0.580	499.848000
0.600	499.254000
0.620	500.703000
0.640	500.732000
0.660	499.676000
0.680	499.110000
0.700	500.384000
0.720	499.736000
0.740	498.926000
0.760	499.850000
0.780	500.071000
0.800	500.074000
0.820	500.811000
0.840	499.877000
0.860	499.956000
0.880	500.830000
0.900	500.303000
0.920	499.369000
0.940	498.842000
0.960	499.783000
0.980	499.446000
1.000	500.145000
