# Supplementary material for: Is the Person-Situation Debate Important for Agent-Based Modeling and Vice-Versa?
Source: PLoS One. 2014 Nov 4;9(11):e112203. doi: 10.1371/journal.pone.0112203 (PMC4219838; doi:10.1371/journal.pone.0112203)
Supplement: Dataset S1 — Monte Carlo Simulation results and Matlab codes for Figure 2 . (ZIP) [file pone.0112203.s001.zip › adopted_s_p_0.3.dat]

0.020	993.796000
0.040	987.097000
0.060	979.862000
0.080	971.986000
0.100	963.630000
0.120	954.578000
0.140	944.230000
0.160	933.526000
0.180	921.458000
0.200	907.045000
0.220	891.042000
0.240	873.694000
0.260	852.840000
0.280	828.342000
0.300	796.520000
0.320	713.387000
0.340	515.484000
0.360	504.230000
0.380	501.940000
0.400	496.007000
0.420	500.500000
0.440	496.951000
0.460	499.089000
0.480	500.396000
0.500	500.820000
0.520	500.629000
0.540	499.125000
0.560	500.473000
0.580	501.072000
0.600	500.228000
0.620	499.692000
0.640	499.996000
0.660	500.265000
0.680	499.371000
0.700	499.347000
0.720	500.283000
0.740	498.997000
0.760	501.065000
0.780	500.779000
0.800	499.507000
0.820	500.864000
0.840	500.395000
0.860	499.905000
0.880	500.722000
0.900	499.976000
0.920	499.586000
0.940	500.719000
0.960	500.424000
0.980	500.405000
1.000	499.594000
