# Supplementary material for: Is the Person-Situation Debate Important for Agent-Based Modeling and Vice-Versa?
Source: PLoS One. 2014 Nov 4;9(11):e112203. doi: 10.1371/journal.pone.0112203 (PMC4219838; doi:10.1371/journal.pone.0112203)
Supplement: Dataset S1 — Monte Carlo Simulation results and Matlab codes for Figure 2 . (ZIP) [file pone.0112203.s001.zip › adopted_s_p_0.4.dat]

0.020	991.782000
0.040	982.599000
0.060	972.657000
0.080	962.536000
0.100	950.407000
0.120	937.027000
0.140	922.172000
0.160	904.747000
0.180	885.919000
0.200	863.225000
0.220	836.855000
0.240	803.806000
0.260	722.556000
0.280	500.419000
0.300	497.694000
0.320	501.175000
0.340	500.024000
0.360	501.138000
0.380	500.084000
0.400	500.427000
0.420	500.302000
0.440	499.026000
0.460	499.604000
0.480	499.406000
0.500	500.331000
0.520	499.824000
0.540	499.623000
0.560	499.995000
0.580	501.275000
0.600	501.196000
0.620	500.556000
0.640	500.846000
0.660	499.833000
0.680	499.094000
0.700	499.950000
0.720	500.188000
0.740	499.566000
0.760	499.894000
0.780	500.300000
0.800	498.776000
0.820	499.165000
0.840	500.436000
0.860	498.944000
0.880	499.540000
0.900	499.942000
0.920	500.442000
0.940	500.038000
0.960	499.969000
0.980	499.885000
1.000	500.027000
