# Supplementary material for: Is the Person-Situation Debate Important for Agent-Based Modeling and Vice-Versa?
Source: PLoS One. 2014 Nov 4;9(11):e112203. doi: 10.1371/journal.pone.0112203 (PMC4219838; doi:10.1371/journal.pone.0112203)
Supplement: Dataset S1 — Monte Carlo Simulation results and Matlab codes for Figure 2 . (ZIP) [file pone.0112203.s001.zip › fig2.m]

clear all; close all

a1=load('adopted_s_p_0.1.dat');
a2=load('adopted_s_p_0.2.dat');
a3=load('adopted_s_p_0.3.dat');
a4=load('adopted_s_p_0.4.dat');
a5=load('adopted_s_p_0.5.dat');

b1=load('adopted_p_p_0.1.dat');
b2=load('adopted_p_p_0.2.dat');
b3=load('adopted_p_p_0.3.dat');
b4=load('adopted_p_p_0.4.dat');
b5=load('adopted_p_p_0.5.dat');

figure(1)
subplot(2,2,1)
plot(b2(:,1),b2(:,2)/1000,'*',b3(:,1),b3(:,2)/1000,'o',...
    b4(:,1),b4(:,2)/1000,'s',b5(:,1),b5(:,2)/1000,'v')
set(gca,'fontsize',12,'xlim',[0 1],'ylim',[0.49 1],'xtick',[0 0.2 0.4 0.6 0.8 1])
title('Person')
%legend('f=0.2','f=0.3','f=0.4','f=0.5')
xlabel('p')
ylabel('c')

subplot(2,2,2)
plot(a2(:,1),a2(:,2)/1000,'*',a3(:,1),a3(:,2)/1000,'o',...
    a4(:,1),a4(:,2)/1000,'s',a5(:,1),a5(:,2)/1000,'v')
set(gca,'fontsize',12,'xlim',[0 1],'ylim',[0.49 1],'xtick',[0 0.2 0.4 0.6 0.8 1])
title('Situation')
h = legend('f=0.2','f=0.3','f=0.4','f=0.5');
set(h,'fontsize',10)
xlabel('p')
ylabel('c')

clear all

a2=load('adopted_BA2_p_p_0.5.dat');
a3=load('adopted_BA3_p_p_0.5.dat');
a4=load('adopted_BA4_p_p_0.5.dat');
a6=load('adopted_BA6_p_p_0.5.dat');
a8=load('adopted_BA8_p_p_0.5.dat');
a10=load('adopted_BA10_p_p_0.5.dat');
acg=load('adopted_CG_p_p_0.5.dat');

b2=load('adopted_BA2_s_p_0.5.dat');
b3=load('adopted_BA3_s_p_0.5.dat');
b4=load('adopted_BA4_s_p_0.5.dat');
b6=load('adopted_BA6_s_p_0.5.dat');
b8=load('adopted_BA8_s_p_0.5.dat');
b10=load('adopted_BA10_s_p_0.5.dat');
bcg=load('adopted_CG_s_p_0.5.dat');


subplot(2,2,3)
plot(a2(:,1),a2(:,2)/1000,'o',a3(:,1),a3(:,2)/1000,'*',a4(:,1),a4(:,2)/1000,'x',...
    a6(:,1),a6(:,2)/1000,'s',a8(:,1),a8(:,2)/1000,'v',a10(:,1),a10(:,2)/1000,'d',...
    acg(:,1),acg(:,2)/1000,'p')
set(gca,'fontsize',12)
% title('Person')
set(gca,'ylim',[0.49 1],'xlim',[0 1],'xtick',[0 0.2 0.4 0.6 0.8 1])
xlabel('p')
ylabel('c')
%legend('M=2','M=3','M=4','M=6','M=8','M=10','CG')

subplot(2,2,4)
plot(b2(:,1),b2(:,2)/1000,'o',b3(:,1),b3(:,2)/1000,'*',b4(:,1),b4(:,2)/1000,'x',...
    b6(:,1),b6(:,2)/1000,'s',b8(:,1),b8(:,2)/1000,'v',b10(:,1),b10(:,2)/1000,'d',...
    bcg(:,1),bcg(:,2)/1000,'p')
set(gca,'fontsize',12)
% title('Situation')
set(gca,'ylim',[0.49 1],'xlim',[0 1],'xtick',[0 0.2 0.4 0.6 0.8 1])
xlabel('p')
ylabel('c')
h = legend('M=2','M=3','M=4','M=6','M=8','M=10','CG');
set(h,'fontsize',10)

print -dpng -r300 fig2
